# Supplementary material for: Characterization of a Novel Aspartic Protease from Rhizomucor miehei Expressed in Aspergillus niger and Its Application in Production of ACE-Inhibitory Peptides
Source: Foods. 2021 Nov 30;10(12):2949. doi: 10.3390/foods10122949 (PMC8701012; doi:10.3390/foods10122949)
Supplement: Supplementary file 1 [file foods-10-02949-s001.zip]

Archive with 1 entries (1 files):
- foods-1457961-supplementary.pdf
